# Supplementary material for: Blood–Brain Barrier Biomarkers before and after Kidney Transplantation
Source: Int J Mol Sci. 2023 Apr 1;24(7):6628. doi: 10.3390/ijms24076628 (PMC10095132; doi:10.3390/ijms24076628)
Supplement: Supplementary file 1 [file ijms-24-06628-s001.zip]

Archive with 1 entries (1 files):
- ijms-2318027-supplementary.pdf
